# Supplementary material for: Structural Diversity and Anti-Diabetic Potential of Flavonoids and Phenolic Compounds in Eriobotrya japonica Leaves
Source: Molecules. 2025 Feb 6;30(3):736. doi: 10.3390/molecules30030736 (PMC11820478; doi:10.3390/molecules30030736)
Supplement: Supplementary file 1 [file molecules-30-00736-s001.zip]

Archive with 1 entries (1 files):
- molecules-3430393-supplementary.pdf
